# Supplementary material for: Fermentation of Structurally Defined Alginate Oligosaccharides by the Human Gut Microbiota Enriched in Bifidobacterium, Bacteroides, Faecalibacterium, or Blautia
Source: Mar Drugs. 2026 Jul 7;24(7):239. doi: 10.3390/md24070239 (PMC13412613; doi:10.3390/md24070239)
Supplement: Supplementary file 1 [file marinedrugs-24-00239-s001.zip]

Archive with 1 entries (1 files):
- marinedrugs-4378866-supplementary.pdf
